# Supplementary material for: Non-truncating BMPR1A variants associated with familial colorectal cancer and adenomatous polyps
Source: BMC Cancer. 2025 Sep 29;25:1435. doi: 10.1186/s12885-025-14865-8 (PMC12481737; doi:10.1186/s12885-025-14865-8)
Supplement: Supplementary file 1 — Supplementary Figure 1. Predicted three-dimensional structures of wild-type and mutant BMPR1A proteins. A. Configurations by SWISS-MODEL. Confidence level of prediction is indicated by color scale as shown. B. Configurations by AlphaFold. Confidence level of prediction is indicated by color scale as shown. [file 12885_2025_14865_MOESM1_ESM.xlsx]

## Sheet: Sheet1
Supplementary Table 2. Shared constitutional variants per family. Variants meeting our selection criteria (see Materials and Methods) and shared between tumor-affected family members included in exome sequencing (see Fig. 1) are shown. BMPR1A variants are highlighted by gray shading.
Family	Chr:Position (GRCh38)	Gene Names	Transcript Name	HGVS c.	HGVS p.	gnomAd ALT AF
HNPCC20	2:240868893	AGXT	NM_000030.3	c.28C>T	p.Pro10Ser	0.000023
HNPCC20	9:67901030	ANKRD20A1	NM_032250.5	c.2035C>T	p.Arg679Cys	N/A
HNPCC20	9:41133695	ZNG1F	NM_001085457.2	c.864A>T	p.Glu288Asp	N/A
HNPCC20	10:86892154	BMPR1A	NM_004329.3	c.264_266delAGA	p.Glu88del	0.0000019
HNPCC20	21:10942925	TPTE	NM_199261.4	c.660_662delAAG	p.Arg222del	N/A
FCCX-U/FCCX-V	10:86900103	BMPR1A	NM_004329.3	c.506_507insTCC	p.Ile169_Phe170insPro	0.0000019
FCCX-W	6:28245703	ZKSCAN4	NM_019110.5	c.1051_1052insGAAACCCT	p.Glu351Glyfs*101	0.000083
FCCX-W	6:89180431	GABRR1	NM_002042.5	c.1007C>T	p.Pro336Leu	0.000026
FCCX-W	10:86917224	BMPR1A	NM_004329.3	c.766G>A	p.Glu256Lys	0.0000012
FCCX-W	8:98428590	KCNS2	NM_020697.4	c.611T>C	p.Met204Thr	0.00037
FCCX-W	11:65053308	NAALADL1	NM_005468.3	c.1108G>A	p.Asp370Asn	0.000036
FCCX-W	12:101786183	GNPTAB	NM_024312.5	c.400A>T	p.Ile134Phe	0.000046
FCCX-W	12:109246246	ACACB	NM_001093.4	c.5369T>C	p.Val1790Ala	0.000071
FCCX-W	17:8232427	CTC1	NM_025099.6	c.1994T>G	p.Val665Gly	0.000094
FCCX-W	17:36600180	DHRS11	NM_024308.4	c.760delA	p.Arg254Glyfs*6	0.0000062
N/A, Not available
