# Supplementary material for: Non-truncating BMPR1A variants associated with familial colorectal cancer and adenomatous polyps
Source: BMC Cancer. 2025 Sep 29;25:1435. doi: 10.1186/s12885-025-14865-8 (PMC12481737; doi:10.1186/s12885-025-14865-8)
Supplement: Supplementary file 3 — Supplementary Material 3. [file 12885_2025_14865_MOESM3_ESM.xlsx]

## Sheet: Sheet1
Supplementary Table 4. Sample-specific distribution of SBS categories the share of which was at least 10% in any sample. Percentage indicates proportional contribution of a given SBS category to all SBS categories of the sample in question.
Family	Individual	Tumor	SBS1	SBS3	SBS5	SBS6	SBS18	SBS25	SBS29	SBS30	SBS32	SBS41	SBS46	SBS54	Other
HNPCC20	III.6	CRC	0.11	0.23	0.39	absent	absent	absent	absent	absent	absent	absent	0.08	0.1	0.09
HNPCC20	IV.10	Ad	0.14	absent	0.4	absent	absent	absent	absent	absent	absent	absent	0.11	0.11	0.24
FCCX-U	X.8	Ad	0.13	0.2	absent	absent	absent	0.21	absent	0.2	0.14	absent	absent	absent	0.12
FCCX-V	X.13	Ad	0.16	0.28	0.31	absent	absent	absent	absent	0.12	absent	absent	absent	absent	0.13
FCCX-W	II.4	CRC	0.14	absent	absent	0.14	0.2	absent	absent	absent	absent	0.21	0.25	absent	0.06
FCCX-W	II.4	Ad	0.12	absent	absent	0.11	absent	absent	0.2	absent	absent	0.2	0.29	absent	0.08
FCCX-W	II.5	Ad	0.08	0.41	absent	0.17	absent	0.16	absent	absent	absent	absent	absent	absent	0.18
Abbreviations: SBS, single-base substitution; CRC, colorectal cancer; Ad, adenoma
