# Supplementary material for: Non-truncating BMPR1A variants associated with familial colorectal cancer and adenomatous polyps
Source: BMC Cancer. 2025 Sep 29;25:1435. doi: 10.1186/s12885-025-14865-8 (PMC12481737; doi:10.1186/s12885-025-14865-8)
Supplement: Supplementary file 6 — Supplementary Material 6. [file 12885_2025_14865_MOESM6_ESM.xlsx]

## Sheet: Sheet1
Supplementary Table 1. Carcinoma and polyp phenotypes of individuals from BMPR1A-associated families
		Extracolonic polyps (age at diagnosis**)	Cumulative number of gastrointestinal polyps (age at earliest diagnosis**)
Individual*	Site of carcinoma (age at diagnosis**)
HNPCC20
II.1	Rectum (40+)
II.3	Rectum (60+)		1 (70+)
III.1	Kidney (70+), colon x 2 (70+)	Duodenal adenoma (70+)	4 (70+)
III.4			3 (60+)
III.6	Colon (50+)	Jejunal adenoma (50+)	1 (50+)
III.9			3 (50+)
III.10			6 (40+)
III.12			3 (50+)
(III.13)	Rectum
(IV.1)			1 (50+)
(IV.2)	Breast x 2 (30+, 40+)		1 (50+)
IV.3		Fundus gland polyp in stomach (60+)	14 (40+)
IV.5			1 (60+)
IV.6			6 (40+)
IV.9			2 (60+)
IV.10	Neuroendocrine tumor in papilla of Vater (50+)	Jejunal adenoma x 5 (50+), duodenal adenoma x 4 (50+)	12 (40+)
IV.13	Jejunum (50+), ileum and duodenum (50+)
IV.14		Fundus gland polyp in stomach (50+)	7 (50+)
IV.16	Rectum (60+)		25 (50+)
(IV.18)			1 (50+)
IV.20		Duodenal adenoma (70+)	5 (40+)
IV.21			2 (50+)
IV.22			1 (40+)
V.1			1 (20+)
V.2		Juvenile polyp in gastric corpus (40+)	1 (40+)
V.3			8 (30+)
V.5			2 (30+)
V.6			1 (40+)
V.7			2 (20+)
FCCX-U
(IX.2)	Colorectum (70+)
(IX.4)	Colorectum (80+)
IX.6	Colorectum (60+)
(IX.8)	Colorectum (80+)
(IX.9)	Esophagus (70+)
(IX.12)	Colorectum (60+)
(IX.13)	Uterus (50+)
X.4	Colorectum (70+)
(X.6)	Colorectum (80+)
(X.7)	Stomach (50+), colorectum (60+)
X.8	Ovary (70+)		1 (60+)
(X.9)	Urethra (70+)
XI.1	Colorectum (60+)
FCCX-V
VIII.4	Uterus
IX.14	Colorectum (40+)
(IX.16)	Colorectum
(IX.17)	Brain
(X.11)			1
(X.12)			Polyp(s), not further defined
X.13			3 (40+)
(X.14)			Polyp(s), not further defined
(X.15)			Polyp(s), not further defined
(X.16)			Polyp(s), not further defined
(X.17)			1 (30+)
FCCX-W
(II.2)			Polyp(s), not further defined
II.4	Colorectum (70+)
II.5		Juvenile/hamartomatous gastric polyp x 2 (70+)	8 (60+)
II.6	Rectum x 2 (60+), prostate (70+)		3 (70+)
*Proven non-carriers or individuals not known to be BMPR1A variant carriers are in parentheses.
**Ages at diagnosis are indicated by ten-year intervals (e.g, 40+ means between 40 and 49 years).
